# Supplementary material for: Ginsenoside Rb1 Improves Atherosclerosis by Inhibiting Endothelial Cell Pyroptosis
Source: Oxid Med Cell Longev. 2026 Apr 29;2026:6137635. doi: 10.1155/omcl/6137635 (PMC13129223; doi:10.1155/omcl/6137635)
Supplement: Supplementary file 1 — Supporting Information 1 Table S1: List of forward and reverse primer sequences for all genes analyzed by RT‐qPCR in this study. [file OMCL-2026-6137635-s002.xlsx]

## Sheet: Sheet1
Table S1 Primer sequences for RT-qPCR analyses
Gene name		Primer sequences (5′ to 3′)
IL-18	Forward	5′-GCCTGTGTTCGAGGA TATGACT-3′
	Reverse	5′-CCTTCACAGAGAGGGTCACAG-3′
IL-1β	Forward	5′-GCCCATCCTCTGTGAC TCAT-3′
	Reverse	5′-AGGCCACAGGTATTTTGTC-3′
NLRP3	Forward	5′-CCTGGGGGACTTTGGAATCAG-3′
	Reverse	5′-GATCCTG ACAACACGCGGA-3′
Caspase-1	Forward	5′-TTTCCGCAAGGTTCGATTTTCA-3′
	Reverse	5′- GGCATCTGCGCTCTACCATC-3′
GSDMD	Forward	5′-CCAGCATG GAAGCCTTAGA G-3′
	Reverse	5′-CAGAGTCGAGCACCAGACAC-3′
